# Supplementary material for: Evidence for a protective effect of the loss of α4-containing nicotinic acetylcholine receptors on Aβ-related neuropathology in Tg2576 mice
Source: Front Neurosci. 2023 Apr 11;17:1097857. doi: 10.3389/fnins.2023.1097857 (PMC10126303; doi:10.3389/fnins.2023.1097857)
Supplement: Supplementary file 8 [file Table_1.XLSX]

## Sheet: Foglio1
			Age	Area	Figure legend	Analyzed parameter
		Fig.1	15 mo	nCtx	i	Plaques number		p<0.001	One-way ANOVA
					j	MoAb2 size frequency		p=7.2048	Chi square test
						11A1 size frequency		p=0.7743
						Congo Red size frequency		p=0.8256
					k	MoAb2 area		p=0.027	Mann-Whitney U test
					m	11A1 area		p=0.028
				Ent	k	MoAb2 area		p=0.734
					m	11A1 area		p=0.449
				Hip	k	MoAb2		p=0.286
					m	11A1		p=0.769
				nCtx	l	MoAb2 size distribution		p=0.1254	Chi square test
				nCtx	n	11A1 size distribution		p=0.9419
		Fig.2	5 mo	sCtx	a, c	Thickness	L I	APPswe F(1,13)=1.585, p=0.2302; α4KO F(1,13)=0.8389, p=0.3764, APPswe*α4KO F(1,13)=0.8091, p=0.3848	Two-way ANOVA
							L II	APPswe F(1,13)=0.00001, p=0.9970; α4KO F(1,13)=2.963, p=0.1089, APPswe*α4KO F(1,13)=0.1147, p=0.7402
							L III	APPswe F(1,13)=0.00069, p=0.9794; α4KO F(1,13)=0.1554, p=0.6998, APPswe*α4KO F(1,13)=0.05378, p=0.8202
							L IV	APPswe F(1,13)=1.114, p=0.3104; α4KO F(1,13)=0.9362, p=0.3509, APPswe*α4KO F(1,13)=3.833, p=0.0721
							L V - VI	APPswe F(1,13)=16.57, p=0.0013; α4KO F(1,13)=0.3898, p=0.5432, APPswe*α4KO F(1,13)=0.6037, p=0.4511
			15 mo		b, d	Thickness	L I	APPswe F (1,17)=1.138, p=0.3009; α4KO F(1,17)=0.033, p=0.8576, APPswe*α4KO F(1,17)=2.248, p=0.1521
							L II	APPswe F(1,17)=0.0055, p=0.8166; α4KO F(1,17)=0.0183, p=0.8938, APPswe*α4KO F(1,17)=1.060, p=0.3176
							L III	APPswe F(1,17)=1.648, p=0.2165; α4KO F(1,17)=0.4247, p=0.5233, APPswe*α4KO F(1,17)=9.229, p=0.0074
							L IV	APPswe F(1,17)=0.0195, p=0.8904; α4KO F(1,17)=0.3024, p=0.5895, APPswe*α4KO F(1,17)=1.858, p=0.1906
							L V - VI	APPswe F(1,17)=9.821, p=0.0060; α4KO F(1,17)=0.3483, p=0.5629, APPswe*α4KO F(1,17)=3.601, p=0.0749
		Fig.3	15 mo	sCtx	f	Specific optical density	L I	APPswe F(1,15)=8.521, p=0.011; α4KO F(1,15)=0.357, p=0.559, APPswe*α4KO F(1,15)=5.268, p=0.037
							L II	APPswe F(1,15)=5.459, p=0.034; α4KO F(1,15)=0.039, p=0.847, APPswe*α4KO F(1,15)=3.963, p=0.074
							L III	APPswe F(1,15)=3.868, p=0.068; α4KO F(1,15)=0.048, p=0.829, APPswe*α4KO F(1,15)=2.451, p=0.138
							L IV	APPswe F(1,15)=3.612, p=0.077; α4KO F(1,15)=0.108, p=0.747, APPswe*α4KO F(1,15)=0.635, p=0.438
							L V	APPswe F(1,15)=3.742, p=0.072; α4KO F(1,15)=0.086, p=0.774, APPswe*α4KO F(1,15)=1.991, p=0.179
							L VI	APPswe F(1,15)=0.712, p=0.412; α4KO F(1,15)=0.384, p=0.545, APPswe*α4KO F(1,15)=1.007, p=0.331
		Fig.4	15 mo	CA3	e	Specific optical density	CPU	APPswe F(1,15)=1.303, p=0.272; α4KO F(1,15)=0.852, p=0.371, APPswe*α4KO F(1,15)=2.336, p=0.147
							SR	APPswe F(1,14)=7.334, p=0.017; α4KO F(1,14)=0.255, p=0.621, APPswe*α4KO F(1,14)=3.448, p=0.084
							IntSL	APPswe F(1,14)=2.964, p=0.107; α4KO F(1,14)= 2.179, p=0.162, APPswe*α4KO F(1,14)=1.174, p=0.297
							ExtSL	APPswe F(1,14)=0.786, p=0.390; α4KO F(1,14)= 0.448, p=0.514, APPswe*α4KO F(1,14)=2.721, p=0.121
							SO	APPswe F(1,14)=6.491, p=0.023; α4KO F(1,14)= 0.132, p=0.721, APPswe*α4KO F(1,14)=4.664, p=0.049
				CA3: SL	f	total SL area		APPswe F(1,15)=1.413, p=0.253; α4KO F(1,15)=0.920, p=0.353, APPswe*α4KO F(1,15)=3.428, p=0.084
					g	internal SL area		APPswe F(1,15)=3.485, p=0.082; α4KO F(1,15)=0.161, p=0.694, APPswe*α4KO F(1,15)=9.770, p=0.007
					h	internal area/external area		APPswe F(1,15)=5.810, p=0.029; α4KO F(1,15)=0.030, p=0.864, APPswe*α4KO F(1,15)=13.525, p=0.002
					i	length		APPswe F(1,15)=2.939, p=0.107; α4KO F(1,15)=4.800, p=0.045, APPswe*α4KO F(1,15)=4.804, p=0.045
					not shown	thickness		APPswe F(1,15)=1.134, p=0.304; α4KO F(1,15)=0.620, p=0.443, APPswe*α4KO F(1,15)=2.252, p=0.154
		Fig.5	5 mo	CC/Cg	i	Area		APPswe F(1,18)=2.733, p=0.1156; α4KO F(1,18)=1.272, p=0.2743, APPswe*α4KO F(1,18)=0.01600, p=0.9008
				CA3				APPswe F(1,13)= 0.5776, p=0.4608; α4KO F(1,13)=1.698, p=0.2152, APPswe*α4KO F(1,13)=2.513, p=0.1370
				CA1				APPswe F(1,14)=0.4391, p=0.5183; α4KO F(1,14)=5.102, p=0.0404, APPswe*α4KO F(1,14)=6.739, p=0.0211
				Lmol				APPswe F(1,13)=0.0010, p=0.9745; α4KO F(1,13)=1.485, p=0.2446, APPswe*α4KO F(1,13)=3.472, p=0.0852
				Hilus				APPswe F(1,14)=0.061, p=0.8080; α4KO F(1,14)=13.97, p=0.0022, APPswe*α4KO F(1,14)=9.048, p=0.0094
			15 mo	CC/Cg	j			APPswe F(1,17)=7.270, p=0.0153; α4KO F(1,17)=0.4575, p=0.5079, APPswe*α4KO F(1,17)=3.122, p=0.0952
				CA3				APPswe F(1,15)=6.252, p=0.0245; α4KO F(1,15)=4.823, p=0.0442, APPswe*α4KO F(1,15)=0.7229, p=0.4086
				CA1				APPswe F(1,19)=0.048, p=0.8287; α4KO F(1,19)=0.2502, p=0.6227, APPswe*α4KO F(1,19)=2.200, p=0.1544
				Lmol				APPswe F(1,19)=0.4162, p=0.5266; α4KO F(1,19)=2.601, p=0.1233, APPswe*α4KO F(1,19)=1.275, p=0.2730
				Hilus				APPswe F(1,19)=9.707, p=0.0057; α4KO F(1,19)=0.7381, p=0.4010, APPswe*α4KO F(1,19)=1.839, p=0.1910
		Fig.6	5 mo	L I	e	Frequencies		Ctrl vs APPswe=p<0.001	Chi square test
								Ctrl vs α4KO=p=0.011
								Ctrl vs APPswe/α4KO=p<0.001
								α4KO vs APPswe=p=0.023
								α4KO vs APPswe/α4KO=p=0.019
								APPswe vs APPswe/α4KO =0.757
			15 mo	L V	f	Frequencies		Ctrl vs APPswe=p=0.015
								Ctrl vs α4KO=p=0.228
								Ctrl vs APPswe/α4KO=p=0.091
								α4KO vs APPswe=p=0.332
								α4KO vs APPswe/α4KO=p=0.454
								APPswe vs APPswe/α4KO=p=0.562
		Fig.7	15 mo	sCtx	m	Area		APPswe F(1,16)=4.19, p=0.057; α4KO F(1,16)=0.5008, p=0.4744, APPswe*α4KO F(1,16)=0.6594, p=0.4287	Two-way ANOVA
				DG	not shown			APPswe F(1,15)=6.152, p=0.025; α4KO F(1,15)=0.336, p=0.571, APPswe*α4KO F(1,15)=1.259, p=0.279
				CA3	o			APPswe F(1,15)=4.727, p=0.046; α4KO F(1,15)=0.930, p=0.350, APPswe*α4KO F(1,15)=2.484, p=0.136
				CA1	p			APPswe F(1,16)=0.4407, p=0.533; α4KO F(1,16)=0.260, p=0.617, APPswe*α4KO F(1,16)=2.262, p=0.152
				CPU	not shown			APPswe F(1,16)=0.2073, p=0.65; α4KO F(1,16)=0.45287, p=0.4777, APPswe*α4KO F(1,16)=2.711, p=0.120
		Fig.8	15 mo	L I - II	a	Cell count			Two-way ANOVA
				L V
				L I - II	b	Frequencies		Ctrl vs APPswe=p<0.001	Chi square test
								Ctrl vs α4KO=p=0.732
								Ctrl vs APPswe/α4KO=p=0.001
								α4KO vs APPswe=p<0.001
								α4KO vs APPswe/α4KO=p=0.007
								APPswe vs APPswe/α4KO=p=0.312
				L V	c	Frequencies		Ctrl vs APPswe=p<0.001
								Ctrl vs α4KO=p=0.188
								Ctrl vs APPswe/α4KO=p<0.001
								α4KO vs APPswe=p<0.001
								α4KO vs APPswe/α4KO=p<0.001
								APPswe vs APPswe/α4KO=p=0.023
		Suppl.Fig1	5 mo	Ctx	c	hAPP expression		p=0.70	Mann-Whitney U test
		Suppl.Fig.2	5 mo	Hip	a	Thickness	CA1	APPswe F(1,15)=0.2278, p=0.6400; α4KO F(1,15)=0.3304 p=0.5740, APPswe*α4KO F(1,15)=0.5396, p=0.4739	Two-way ANOVA
							CA2	APPswe F(1,15)=0.5482, p=0.4705; α4KO F(1,15)=3.957, p=0.0652, APPswe*α4KO F(1,15)=0.8370, p=0.3747
							CA3 up	APPswe F(1,15)=0.0104, p=0.9199; α4KO F(1,15)=0.4124, p=0.5298, APPswe*α4KO F(1,15)=0.7471, p=0.4002
							CA3 med	APPswe F(1,15)=1.850, p=0.1939; α4KO F(1,15)=0.7929, p=0.3873, APPswe*α4KO F(1,15)=1.040, p=0.3240
							CA3 low	APPswe F(1,15)=0.1390, p=0.7145; α4KO F(1,15)=0.0070, p=0.9343, APPswe*α4KO F(1,15)=0.3504, p=0.5627
			15 mo	Hip	b	Thickness	CA1	APPswe F(1,18)=5.50, p=0.0307; α4KO F(1,18)=0.4340, p=0.5184, APPswe*α4KO F(1,18)=0.00081, p=0.9775
							CA2	APPswe F(1,18)=2.126, p=0.1621; α4KO F(1,18)=1.5006, p=0.2356, APPswe*α4KO F(1,18)=0.7124, p=0.4097
							CA3 up	APPswe F(1,18)=2.737, p=0.1154; α4KO F(1,18)=2.269, p=0.1494, APPswe*α4KO F(1,18)=0.3841, p=0.5432
							CA3 med	APPswe F(1,18)=15.72, p=0.009; α4KO F(1,18)=3.455, p=0.0795, APPswe*α4KO F(1,18)=2.709, p=0.1172
							CA3 low	APPswe F(1,18)=1.031, p=0.3233; α4KO F(1,18)=0.01146, p=0.9159, APPswe*α4KO F(1,18)=1.352, p=0.2601
		Suppl.Fig.3	5 mo	Ctx	e	Cell count	L I	APPswe F(1,22)=0.007, p=0.934; α4KO F(1,18)=0.848, p=0.369, APPswe*α4KO F(1,22)=0.028, p=0.869	Two-way ANOVA
							L V	APPswe F(1,22)=1.482, p=0.239; α4KO F(1,22)=0.158, p=0.695, APPswe*α4KO F(1,22)=2.316, p=0.145
		Suppl.Fig.4	5 mo	L I - II sCTx	a	Cell count	Total	APPswe F(1,22)=0.007, p=0.934; α4KO F(1,22)=0.848, p=0.369, APPswe*α4KO F(1,22)=0.028, p=0.869	Two-way ANOVA
							Homeostatic	APPswe F(1,22)=5.532, p=0.030; α4KO F(1,22)=0.837, p=0.427, APPswe*α4KO F(1,22)=0.837, p=0.372
							Less ramified	APPswe F(1,22)=2.288, p=0.148; α4KO F(1,22)=4.002, p=0.061, APPswe*α4KO F(1,22)=0.489, p=0.493
							Ameoboid	APPswe F(1,22)=8.828, p=0.008; α4KO F(1,22)=0.254, p=0.621, APPswe*α4KO F(1,22)=0.307, p=0.586
					b	Cell projections	Total	APPswe F(1,22)=9.841, p=0.006; α4KO F(1,22)=0.920, p=0.350, APPswe*α4KO F(1,22)=4.170, p=0.056
							Homeostatic	APPswe F(1,22)=0.050, p=0.828; α4KO F(1,22)=8.556, p=0.014, APPswe*α4KO F(1,22)=nd, p=nd
							Less ramified	APPswe F(1,22)=4.317, p=0.052; α4KO F(1,22)=1.214, p=0.285, APPswe*α4KO F(1,22)=5.266, p=0.034
							Ameoboid	APPswe F(1,22)=3.036, p=0.098; α4KO F(1,22)=0.322, p=0.577, APPswe*α4KO F(1,22)=3.064, p=0.097
					c	Cell area	Total	APPswe F(1,22)=0.841, p=0.371; α4KO F(1,22)=0.588, p=0.453, APPswe*α4KO F(1,22)=0.907, p=0.353
							Homeostatic	APPswe F(1,22)=1.737, p=0.204; α4KO F(1,22)=0.079, p=0.781, APPswe*α4KO F(1,22)=2.828, p=0.110
							Less ramified	APPswe F(1,22)=2.781, p=0.113; α4KO F(1,22)=0.616, p=0.443, APPswe*α4KO F(1,22)1.908=, p=0.184
							Ameoboid	APPswe F(1,22)=0.022, p=0.884; α4KO F(1,22)=0.085, p=0.775, APPswe*α4KO F(1,22)=nd, p=nd
					d	Cell perimeter	Total	APPswe F(1,22)=3.608, p=0.074; α4KO F(1,22)=1.469, p=0.241, APPswe*α4KO F(1,22)=1.205, p=0.287
							Homeostatic	APPswe F(1,22)=2.188, p=0.156; α4KO F(1,22)=0.178, p=0.678, APPswe*α4KO F(1,22)=2.255, p=0.151
							Less ramified	APPswe F(1,22)=6.033, p=0.024; α4KO F(1,22)=0.937, p=0.346, APPswe*α4KO F(1,22)=2.370, p=0.141
							Ameoboid	APPswe F(1,22)=0.029, p=0.868; α4KO F(1,22)=0.002, p=0.963, APPswe*α4KO F(1,22)=nd, p=nd
		Suppl.Fig,5	5 mo	L V sCTx	a	Cell count	Total	APPswe F(1,22)=1.482, p=0.239; α4KO F(1,22)=0.158, p=0.695, APPswe*α4KO F(1,22)=2.316, p=0.145	Two-way ANOVA
							Homeostatic	APPswe F(1,22)=0.268, p=0.611; α4KO F(1,22)=0.370, p=0.551, APPswe*α4KO F(1,22)=0.132, p=0.720
							Less ramified	APPswe F(1,22)=0.471, p=0.501; α4KO F(1,22)=0.151, p=0.703, APPswe*α4KO F(1,22)=0.829, p=0.375
							Ameoboid	APPswe F(1,22)=3.794, p=0.067; α4KO F(1,22)=0.246, p=0.626, APPswe*α4KO F(1,22)=1.392, p=0.253
					b	Cell projections	Total	APPswe F(1,22)=0.907, p=0.354; α4KO F(1,22)=0.037, p=0.850, APPswe*α4KO F(1,22)=0.547, p=0.547
							Homeostatic	APPswe F(1,22)=1.400, p=0.252; α4KO F(1,22)=0.017, p=0.897, APPswe*α4KO F(1,22)=0.830, p=0.374
							Less ramified	APPswe F(1,22)=1.657, p=0.214; α4KO F(1,22)=0.040, p=0.844, APPswe*α4KO F(1,22)=0.020, p=0.890
							Ameoboid	APPswe F(1,22)=1.941, p=0.194; α4KO F(1,22)=0.254, p=0.625, APPswe*α4KO F(1,22)=0.254, p=0.625
					c	Cell area	Total	APPswe F(1,22)=3.605, p=0.074; α4KO F(1,22)=2.982, p=0.101, APPswe*α4KO F(1,22)=1.235, p=0.281
							Homeostatic	APPswe F(1,22)=5.684, p=0.028; α4KO F(1,22)=0.618, p=0.442, APPswe*α4KO F(1,22)=1.747, p=0.203
							Less ramified	APPswe F(1,22)=5.743, p=0.028; α4KO F(1,22)=12.065, p=0.003, APPswe*α4KO F(1,22)=0.838, p=0.372
							Ameoboid	APPswe F(1,22)=0.003, p=0.957; α4KO F(1,22)=1.500, p=0.249, APPswe*α4KO F(1,22)=0.013, p=0.911
					d	Cell perimeter	Total	APPswe F(1,22)=4.590, p=0.046; α4KO F(1,22)=4.461, p=0.049, APPswe*α4KO F(1,22)=2.571, p=0.126
							Homeostatic	APPswe F(1,22)=5.245, p=0.034; α4KO F(1,22)=0.385, p=0.543, APPswe*α4KO F(1,22)=2.626, p=0.122
							Less ramified	APPswe F(1,22)=3.551, p=0.076; α4KO F(1,22)=4.666, p=0.044, APPswe*α4KO F(1,22)=1.805, p=0.196
							Ameoboid	APPswe F(1,22)=0.143, p=0.712; α4KO F(1,22)=2.193, p=0.167, APPswe*α4KO F(1,22)=0.035, p=0.854
		Suppl.Fig,6	15 mo	L I - II sCTx	a	Cell count	Total	APPswe F(1,22)=2.949, p=0.102; α4KO F(1,22)=0.174, p=0.681, APPswe*α4KO F(1,22)=0.382, p=0.544	Two-way ANOVA
							Homeostatic	APPswe F(1,22)=3.283, p=0.086; α4KO F(1,22)=0.043, p=0.837, APPswe*α4KO F(1,22)=0.016, p=0.899
							Less ramified	APPswe F(1,22)=6.423, p=0.020; α4KO F(1,22)=0.046, p=0.833, APPswe*α4KO F(1,22)=0.025, p=0.877
							Ameoboid	APPswe F(1,22)=5.904, p=0.025; α4KO F(1,22)=0.460, p=0.506, APPswe*α4KO F(1,22)=1.102, p=0.307
					b	Cell projections	Total	APPswe F(1,22)=13.435, p=0.002; α4KO F(1,22)=0.216, p=0.647, APPswe*α4KO F(1,22)=0.743, p=0.400
							Homeostatic	APPswe F(1,22)=1.431, p=0.247; α4KO F(1,22)=0.542, p=0.471, APPswe*α4KO F(1,22)=0.135, p=0.717
							Less ramified	APPswe F(1,22)=1.321, p=0.265; α4KO F(1,22)=0.166, p=0.688, APPswe*α4KO F(1,22)=0.118, p=0.735
							Ameoboid	APPswe F(1,22)=0.589, p=0.455; α4KO F(1,22)=3.105, p=0.098, APPswe*α4KO F(1,22)=0.313, p=0.584
					c	Cell area	Total	APPswe F(1,22)=3.637, p=0.072; α4KO F(1,22)=0.485, p=0.495, APPswe*α4KO F(1,22)=0.188, p=0.669
							Homeostatic	APPswe F(1,22)=5.826, p=0.027; α4KO F(1,22)=0.369, p=0.551, APPswe*α4KO F(1,22)=0.874, p=0.362
							Less ramified	APPswe F(1,22)=6.820, p=0.017; α4KO F(1,22)=0.692, p=0.416, APPswe*α4KO F(1,22)=0.045, p=0.835
							Ameoboid	APPswe F(1,22)=3.125, p=0.097; α4KO F(1,22)=0.002, p=0.969, APPswe*α4KO F(1,22)=0.260, p=0.618
					d	Cell perimeter	Total	APPswe F(1,22)=7.507, p=0.013; α4KO F(1,22)=0.050, p=0.826, APPswe*α4KO F(1,22)=0.054, p=0.819
							Homeostatic	APPswe F(1,22)=4.922, p=0.040; α4KO F(1,22)=0.097, p=0.759, APPswe*α4KO F(1,22)=0.651, p=0.430
							Less ramified	APPswe F(1,22)=12.458, p=0.002; α4KO F(1,22)=0.071, p=0.793, APPswe*α4KO F(1,22)=0.022, p=0.883
							Ameoboid	APPswe F(1,22)=4.231, p=0.058; α4KO F(1,22)=0.058, p=0.459, APPswe*α4KO F(1,22)=0.084, p=0.775
		Suppl.Fig,7	15 mo	L V sCTx	a	Cell count	Total	APPswe F(1,22)=5.294, p=0.033; α4KO F(1,22)=0.906, p=0.353, APPswe*α4KO F(1,22)=0.000, p=0.997	Two-way ANOVA
							Homeostatic	APPswe F(1,22)=12.544, p=0.002; α4KO F(1,22)=0.022, p=0.883, APPswe*α4KO F(1,22)=2.605, p=0.123
							Less ramified	APPswe F(1,22)=33.639, p=0.000; α4KO F(1,22)=1.187, p=0.290, APPswe*α4KO F(1,22)=0.223, p=0.642
							Ameoboid	APPswe F(1,22)=4.450, p=0.048; α4KO F(1,22)=0.484, p=0.495, APPswe*α4KO F(1,22)=3.223, p=0.089
					b	Cell projections	Total	APPswe F(1,22)=35.304, p=0.000; α4KO F(1,22)=1.653, p=0.214, APPswe*α4KO F(1,22)=1.737, p=0.203
							Homeostatic	APPswe F(1,22)=7.424, p=0.013; α4KO F(1,22)=0.461, p=0.505, APPswe*α4KO F(1,22)=1.494, p=0.237
							Less ramified	APPswe F(1,22)=9.293, p=0.007; α4KO F(1,22)=2.918, p=0.104, APPswe*α4KO F(1,22)=0.000, p=0.986
							Ameoboid	APPswe F(1,22)=0.012, p=0.915; α4KO F(1,22)=1.080, p=0.316, APPswe*α4KO F(1,22)=3.069, p=0.102
					c	Cell area	Total	APPswe F(1,22)=24.718, p=0.000; α4KO F(1,22)=0.336, p=0.569, APPswe*α4KO F(1,22)=0.067, p=0.799
							Homeostatic	APPswe F(1,22)=10.416, p=0.004; α4KO F(1,22)=0.347, p=0.563, APPswe*α4KO F(1,22)=1.004, p=0.329
							Less ramified	APPswe F(1,22)=36.188, p=0.000; α4KO F(1,22)=2.702, p=0.117, APPswe*α4KO F(1,22)=0.193, p=0.665
							Ameoboid	APPswe F(1,22)=6.034, p=0.028; α4KO F(1,22)=1.396, p=0.257, APPswe*α4KO F(1,22)=0.094, p=0.763
					d	Cell perimeter	Total	APPswe F(1,22)=22.908, p=0.000; α4KO F(1,22)=0.624, p=0.439, APPswe*α4KO F(1,22)=0.000, p=0.988
							Homeostatic	APPswe F(1,22)=7.188, p=0.015; α4KO F(1,22)=0.567, p=0.461, APPswe*α4KO F(1,22)=0.587, p=0.453
							Less ramified	APPswe F(1,22)=21.681, p=0.000; α4KO F(1,22)=1.578, p=0.224, APPswe*α4KO F(1,22)=0.000, p=0.983
							Ameoboid	APPswe F(1,22)=6.681, p=0.022; α4KO F(1,22)=0.200, p=0.662, APPswe*α4KO F(1,22)=0.096, p=0.761
